# Supplementary material for: Prognosis of Stage I Endometrial Cancer According to the FIGO 2023 Classification Taking into Account Molecular Changes
Source: Cancers (Basel). 2024 Jan 17;16(2):390. doi: 10.3390/cancers16020390 (PMC10813919; doi:10.3390/cancers16020390)
Supplement: Supplementary file 1 [file cancers-16-00390-s001.zip]

Archive with 1 entries (1 files):
- cancers-2750054-supplementary.pdf
